# Supplementary material for: Taxonomic novelties in Helminthosphaeriaceae: morphological and phylogenetic evidence for Obovatispora gen. nov. and a new species from Polygonatum in Guizhou Province, China
Source: MycoKeys. 2026 May 26;132:325–43. doi: 10.3897/mycokeys.132.182249 (PMC13231181; doi:10.3897/mycokeys.132.182249)
Supplement: XML Treatment for Obovatispora [file mycokeys.132.182249-treatment1.xml]

<!DOCTYPE tp:taxon-treatment
  PUBLIC "-//TaxonX//DTD Taxonomic Treatment Publishing DTD v0 20100105//EN" "tax-treatment-NSO.dtd">
<tp:taxon-treatment xmlns:tp="http://www.plazi.org/taxpub"><tp:treatment-meta><kwd-group><label>Taxon classification</label><kwd>
              <named-content content-type="kingdom">Fungi</named-content>
            </kwd><kwd>
              <named-content content-type="order">Asparagales</named-content>
            </kwd><kwd>
              <named-content content-type="family">Asparagaceae</named-content>
            </kwd></kwd-group><mixed-citation publication-type="journal"><person-group><name><surname>Chen</surname><given-names>Xiao-Fang</given-names></name><name><surname>Zhang</surname><given-names>Xiang-Yu</given-names></name><name><surname>Yuan</surname><given-names>Qing-Song</given-names></name><name><surname>Ma</surname><given-names>Jian</given-names></name><name><surname>Zhou</surname><given-names>Tao</given-names></name></person-group><article-title>Taxonomic novelties in <italic><tp:taxon-name><tp:taxon-name-part taxon-name-part-type="family" reg="Helminthosphaeriaceae">Helminthosphaeriaceae</tp:taxon-name-part></tp:taxon-name></italic>: morphological and phylogenetic evidence for <italic><tp:taxon-name><tp:taxon-name-part taxon-name-part-type="genus" reg="Obovatispora">Obovatispora</tp:taxon-name-part></tp:taxon-name></italic> gen. nov. and a new species from <italic><tp:taxon-name><tp:taxon-name-part taxon-name-part-type="genus" reg="Polygonatum">Polygonatum</tp:taxon-name-part></tp:taxon-name></italic> in Guizhou Province, China</article-title><source>MycoKeys</source><day>26</day><month>05</month><year>2026</year><volume>132</volume><fpage>325</fpage><lpage>343</lpage><pub-id pub-id-type="doi">10.3897/mycokeys.132.182249</pub-id></mixed-citation></tp:treatment-meta><tp:nomenclature><tp:taxon-name><object-id xmlns:xlink="http://www.w3.org/1999/xlink" content-type="arpha" xlink:type="simple">4E706FBD-619D-5108-91E9-54325442C13B</object-id>
                		<tp:taxon-name-part taxon-name-part-type="genus" reg="Obovatispora">Obovatispora</tp:taxon-name-part>
                	
                		<object-id xmlns:xlink="http://www.w3.org/1999/xlink" content-type="mycobank" xlink:type="simple">904727</object-id>
                	</tp:taxon-name><tp:taxon-authority>X.F. Chen, X.Y. Zhang &amp; T. Zhou</tp:taxon-authority><tp:taxon-status xmlns:xlink="http://www.w3.org/1999/xlink" xlink:type="simple">gen. nov.</tp:taxon-status></tp:nomenclature><tp:treatment-sec sec-type="Etymology"><title>Etymology.</title><p>“<italic><tp:taxon-name><tp:taxon-name-part taxon-name-part-type="genus" reg="Obovatispora">Obovatispora</tp:taxon-name-part></tp:taxon-name></italic>” refers to the obovoid-broadly ovoid conidia characteristic of this genus.</p></tp:treatment-sec><tp:treatment-sec sec-type="Description"><title>Description.</title><p><bold><italic>Saprobic</italic></bold> on dead branches of <bold><italic><tp:taxon-name><tp:taxon-name-part taxon-name-part-type="genus" reg="Polygonatum">Polygonatum</tp:taxon-name-part></tp:taxon-name></italic></bold>. <bold><italic>Asexual morph</italic></bold>: <bold><italic>Colonies</italic></bold> superficial, effuse, hairy, velvety, brown to black, scattered. <bold><italic>Mycelium</italic></bold> partly superficial, partly immersed, consisting of branched, septate, smooth, smooth-walled, hyaline to pale brown hyphae. <bold><italic>Conidiophores</italic></bold> macronematous, mononematous, solitary, erect, unbranched, septate, straight or flexuous, cylindrical, slightly constricted at septa, brown, becoming subhyaline to pale brown towards the apex. <bold><italic>Conidiogenous cells</italic></bold> mono- or polyblastic, integrated, terminal or intercalary, occasionally bearing bladder-like conidiogenous loci at the subapical cylindrical, subhyaline to brown. <bold><italic>Conidia</italic></bold> acropleurogenous, pyriform, obovoid to broadly ovoid, 1-septate, guttulate, subhyaline to brown, slightly constricted at the septa, with a subhyaline remain of the conidiogenous cell and small basal protrusion at the base of the conidia, smooth-walled. <bold><italic>Sexual morph</italic></bold>: Undetermined.</p></tp:treatment-sec><tp:treatment-sec sec-type="Type species"><title>Type species.</title><p><italic><tp:taxon-name><tp:taxon-name-part taxon-name-part-type="genus" reg="Obovatispora">Obovatispora</tp:taxon-name-part> <tp:taxon-name-part taxon-name-part-type="species" reg="polygonati">polygonati</tp:taxon-name-part></tp:taxon-name></italic> X.F. Chen, X.Y. Zhang &amp; T. Zhou</p></tp:treatment-sec><tp:treatment-sec sec-type="Notes"><title>Notes.</title><p>Phylogenetically, <italic><tp:taxon-name><tp:taxon-name-part taxon-name-part-type="genus" reg="Obovatispora">Obovatispora</tp:taxon-name-part></tp:taxon-name></italic> forms a distinct clade within <italic><tp:taxon-name><tp:taxon-name-part taxon-name-part-type="family" reg="Helminthosphaeriaceae">Helminthosphaeriaceae</tp:taxon-name-part></tp:taxon-name></italic> (<italic><tp:taxon-name><tp:taxon-name-part taxon-name-part-type="order" reg="Chaetosphaeriales">Chaetosphaeriales</tp:taxon-name-part></tp:taxon-name></italic>, <italic><tp:taxon-name><tp:taxon-name-part taxon-name-part-type="subclass" reg="Sordariomycetidae">Sordariomycetidae</tp:taxon-name-part></tp:taxon-name></italic>), supporting its recognition as a new genus. Morphologically, <italic><tp:taxon-name><tp:taxon-name-part taxon-name-part-type="genus" reg="Obovatispora">Obovatispora</tp:taxon-name-part></tp:taxon-name></italic> is readily distinguished from other genera in the family by its unbranched conidiophores, conidiogenous loci that are bladder-like or cylindrical, and 1-septate, pyriform, obovoid to broadly ovoid conidia. Here, <italic><tp:taxon-name><tp:taxon-name-part taxon-name-part-type="genus" reg="Obovatispora">Obovatispora</tp:taxon-name-part></tp:taxon-name></italic> is established to accommodate a new species, <italic><tp:taxon-name><tp:taxon-name-part taxon-name-part-type="genus" reg="Obovatispora">O.</tp:taxon-name-part> <tp:taxon-name-part taxon-name-part-type="species" reg="polygonati">polygonati</tp:taxon-name-part></tp:taxon-name></italic>, which is designated as the type species based on both molecular evidence and its distinctive conidiophores, conidiogenous cells, and conidial characteristics.</p></tp:treatment-sec></tp:taxon-treatment>
