# Supplementary material for: Taxonomic novelties in Helminthosphaeriaceae: morphological and phylogenetic evidence for Obovatispora gen. nov. and a new species from Polygonatum in Guizhou Province, China
Source: MycoKeys. 2026 May 26;132:325–43. doi: 10.3897/mycokeys.132.182249 (PMC13231181; doi:10.3897/mycokeys.132.182249)
Supplement: XML Treatment for Obovatispora polygonati [file mycokeys.132.182249-treatment2.xml]

<!DOCTYPE tp:taxon-treatment
  PUBLIC "-//TaxonX//DTD Taxonomic Treatment Publishing DTD v0 20100105//EN" "tax-treatment-NSO.dtd">
<tp:taxon-treatment xmlns:tp="http://www.plazi.org/taxpub"><tp:treatment-meta><kwd-group><label>Taxon classification</label><kwd>
              <named-content content-type="kingdom">Fungi</named-content>
            </kwd><kwd>
              <named-content content-type="order">Asparagales</named-content>
            </kwd><kwd>
              <named-content content-type="family">Asparagaceae</named-content>
            </kwd></kwd-group><mixed-citation publication-type="journal"><person-group><name><surname>Chen</surname><given-names>Xiao-Fang</given-names></name><name><surname>Zhang</surname><given-names>Xiang-Yu</given-names></name><name><surname>Yuan</surname><given-names>Qing-Song</given-names></name><name><surname>Ma</surname><given-names>Jian</given-names></name><name><surname>Zhou</surname><given-names>Tao</given-names></name></person-group><article-title>Taxonomic novelties in <italic><tp:taxon-name><tp:taxon-name-part taxon-name-part-type="family" reg="Helminthosphaeriaceae">Helminthosphaeriaceae</tp:taxon-name-part></tp:taxon-name></italic>: morphological and phylogenetic evidence for <italic><tp:taxon-name><tp:taxon-name-part taxon-name-part-type="genus" reg="Obovatispora">Obovatispora</tp:taxon-name-part></tp:taxon-name></italic> gen. nov. and a new species from <italic><tp:taxon-name><tp:taxon-name-part taxon-name-part-type="genus" reg="Polygonatum">Polygonatum</tp:taxon-name-part></tp:taxon-name></italic> in Guizhou Province, China</article-title><source>MycoKeys</source><day>26</day><month>05</month><year>2026</year><volume>132</volume><fpage>325</fpage><lpage>343</lpage><pub-id pub-id-type="doi">10.3897/mycokeys.132.182249</pub-id></mixed-citation></tp:treatment-meta><tp:nomenclature><tp:taxon-name><object-id xmlns:xlink="http://www.w3.org/1999/xlink" content-type="arpha" xlink:type="simple">73FB2F5A-81D6-5043-87EE-3212F62E7E21</object-id>
                		<tp:taxon-name-part taxon-name-part-type="genus" reg="Obovatispora">Obovatispora</tp:taxon-name-part> <tp:taxon-name-part taxon-name-part-type="species" reg="polygonati">polygonati</tp:taxon-name-part>
                	
                		<object-id xmlns:xlink="http://www.w3.org/1999/xlink" content-type="mycobank" xlink:type="simple">904728</object-id>
                	</tp:taxon-name><tp:taxon-authority>X.F. Chen, X.Y. Zhang &amp; T. Zhou</tp:taxon-authority><tp:taxon-status xmlns:xlink="http://www.w3.org/1999/xlink" xlink:type="simple">sp. nov.</tp:taxon-status><xref ref-type="fig" rid="F2">Fig. 2</xref></tp:nomenclature><tp:treatment-sec sec-type="Etymology"><title>Etymology.</title><p>“polygonati’’ refers to the medicinal plant <italic><tp:taxon-name><tp:taxon-name-part taxon-name-part-type="genus" reg="Polygonatum">Polygonatum</tp:taxon-name-part></tp:taxon-name></italic>, from which the fungus was collected.</p><fig id="F2" position="float" orientation="portrait"><object-id xmlns:xlink="http://www.w3.org/1999/xlink" content-type="doi" xlink:type="simple">10.3897/mycokeys.132.182249.figure2</object-id><object-id xmlns:xlink="http://www.w3.org/1999/xlink" content-type="arpha" xlink:type="simple">6DABCBC5-86CF-57E6-BE4E-B51301A7B00F</object-id><label>Figure 2.</label><caption><p><italic><tp:taxon-name><tp:taxon-name-part taxon-name-part-type="genus" reg="Obovatispora">Obovatispora</tp:taxon-name-part> <tp:taxon-name-part taxon-name-part-type="species" reg="polygonati">polygonati</tp:taxon-name-part></tp:taxon-name></italic> (<abbrev xmlns:xlink="http://www.w3.org/1999/xlink" content-type="institution" xlink:title="Guizhou Academy of Agriculture Sciences" xlink:type="simple">GZAAS</abbrev> 25-0779, holotype). <bold>a, b</bold>. Colonies on the host surface; <bold>c, d, f</bold>. conidiophores and conidiogenous cells; <bold>e</bold>. conidiophores, conidiogenous cells, and conidia; <bold>g</bold>. conidiogenous cell; <bold>h</bold>. germinated conidium; <bold>i–o</bold>. conidia; <bold>p, q</bold>. colonies on PDA from above and below after 34 days of incubation at room temperature. Scale bars: 50 μm (<bold>c</bold>); 30 μm (<bold>d–f</bold>); 20 μm (<bold>g</bold>); 10 μm (<bold>h–o</bold>).</p></caption><graphic xmlns:xlink="http://www.w3.org/1999/xlink" xlink:href="mycokeys-132-325-g002.jpg" id="oo_1657578.jpg" position="float" orientation="portrait" xlink:type="simple"><uri content-type="original_file" xlink:type="simple">https://binary.pensoft.net/fig/1657578</uri></graphic></fig></tp:treatment-sec><tp:treatment-sec sec-type="Holotype"><title>Holotype.</title><p><abbrev xmlns:xlink="http://www.w3.org/1999/xlink" content-type="institution" xlink:title="Guizhou Academy of Agriculture Sciences" xlink:type="simple">GZAAS</abbrev> 25-0779</p></tp:treatment-sec><tp:treatment-sec sec-type="Description"><title>Description.</title><p><bold><italic>Saprobic</italic></bold> on dead branches of <bold><italic><tp:taxon-name><tp:taxon-name-part taxon-name-part-type="genus" reg="Polygonatum">Polygonatum</tp:taxon-name-part></tp:taxon-name></italic></bold>. <bold><italic>Asexual morph</italic></bold>: <bold><italic>Colonies</italic></bold> superficial, effuse, hairy, velvety, brown to black, scattered. <bold><italic>Mycelium</italic></bold> partly superficial, partly immersed, consisting of branched, septate, smooth, smooth-walled, hyaline to pale brown hyphae. <bold><italic>Conidiophores</italic></bold> 105–230 × 5–7.3 μm (x̄ = 160.7 × 6 μm, <bold><italic>n</italic></bold> = 25), macronematous, mononematous, solitary, erect, unbranched, septate, straight or flexuous, cylindrical, slightly constricted at septa, brown, becoming subhyaline to pale brown towards the apex. <bold><italic>Conidiogenous cells</italic></bold> 7.2–13 × 2.7–4.2 μm (x̄ = 9.5 × 3.4 μm, <bold><italic>n</italic></bold> = 30), mono- or polyblastic, integrated, terminal or intercalary, occasionally bearing bladder-like conidiogenous loci at the subapical, 5–5.5 × 2.1–2.4 μm, cylindrical, subhyaline to brown. <bold><italic>Conidia</italic></bold> 15.4–20.4 × 9.2–12.2 μm (x̄ = 17.7× 10 μm, <bold><italic>n</italic></bold> = 30), acropleurogenous, pyriform, obovoid to broadly ovoid, 1-septate, guttulate, subhyaline to brown, slightly constricted at the septa, with a subhyaline remain of the conidiogenous cell and small basal protrusion at the base of the conidia, smooth-walled. <bold><italic>Sexual morph</italic></bold>: Undetermined.</p></tp:treatment-sec><tp:treatment-sec sec-type="Culture characteristics"><title>Culture characteristics.</title><p>Conidia germinated on PDA within 13 h, producing germ tubes from the conidial body. Colonies on PDA were irregular with a flat surface and an undulate margin, reaching 31 mm in diameter after 34 days at room temperature (approximately 25 °C). Colony coloration was pale brown to black on both the surface and reverse sides.</p></tp:treatment-sec><tp:treatment-sec sec-type="Material examined"><title>Material examined.</title><p>China • Guizhou Province, Tongren City, Yinjiang Tujia and Miao Autonomous County, on dead branches of <italic><tp:taxon-name><tp:taxon-name-part taxon-name-part-type="genus" reg="Polygonatum">Polygonatum</tp:taxon-name-part></tp:taxon-name></italic>, 23 March 2025, Xiao-Fang Chen, Xiang-Yu Zhang &amp; Tao Zhou, HJ10 (<abbrev xmlns:xlink="http://www.w3.org/1999/xlink" content-type="institution" xlink:title="Guizhou Academy of Agriculture Sciences" xlink:type="simple">GZAAS</abbrev> 25-0779, holotype), ex-type living culture <abbrev xmlns:xlink="http://www.w3.org/1999/xlink" content-type="institution" xlink:title="Guizhou Culture Collection" xlink:type="simple">GZCC</abbrev> 25-27588; • ibid., HJ6 (<abbrev xmlns:xlink="http://www.w3.org/1999/xlink" content-type="institution" xlink:title="Guizhou Academy of Agriculture Sciences" xlink:type="simple">GZAAS</abbrev> 25-0780, paratype), living culture <abbrev xmlns:xlink="http://www.w3.org/1999/xlink" content-type="institution" xlink:title="Guizhou Culture Collection" xlink:type="simple">GZCC</abbrev> 25-27589.</p></tp:treatment-sec><tp:treatment-sec sec-type="Notes"><title>Notes.</title><p>In the phylogenetic tree (Fig. <xref ref-type="fig" rid="F1">1</xref>), the isolates (<abbrev xmlns:xlink="http://www.w3.org/1999/xlink" content-type="institution" xlink:title="Guizhou Culture Collection" xlink:type="simple">GZCC</abbrev> 25-27588 and <abbrev xmlns:xlink="http://www.w3.org/1999/xlink" content-type="institution" xlink:title="Guizhou Culture Collection" xlink:type="simple">GZCC</abbrev> 25-27589) formed a distinct sister clade to <italic><tp:taxon-name><tp:taxon-name-part taxon-name-part-type="genus" reg="Kramasamuha">Kramasamuha</tp:taxon-name-part> <tp:taxon-name-part taxon-name-part-type="species" reg="sibika">sibika</tp:taxon-name-part></tp:taxon-name></italic> (CBS 146133 and COAD:2632) and <italic><tp:taxon-name><tp:taxon-name-part taxon-name-part-type="genus" reg="Kramasamuha">Kramasamuha</tp:taxon-name-part></tp:taxon-name></italic> sp. (XG276a), although this relationship is supported by unstable bootstrap support. Comparative analyses of LSU sequences revealed that the collection (<abbrev xmlns:xlink="http://www.w3.org/1999/xlink" content-type="institution" xlink:title="Guizhou Culture Collection" xlink:type="simple">GZCC</abbrev> 25-27588) differs from <italic><tp:taxon-name><tp:taxon-name-part taxon-name-part-type="genus" reg="Kramasamuha">K.</tp:taxon-name-part> <tp:taxon-name-part taxon-name-part-type="species" reg="sibika">sibika</tp:taxon-name-part></tp:taxon-name></italic> (CBS 146133) by 58 out of 827 bp (7%, including three gaps). In addition, <abbrev xmlns:xlink="http://www.w3.org/1999/xlink" content-type="institution" xlink:title="Guizhou Culture Collection" xlink:type="simple">GZCC</abbrev> 25-27588 differs from <italic><tp:taxon-name><tp:taxon-name-part taxon-name-part-type="genus" reg="Kramasamuha">Kramasamuha</tp:taxon-name-part></tp:taxon-name></italic> sp. (XG276a) by 56 out of 871 bp (6.4%, including three gaps). Morphologically, <italic><tp:taxon-name><tp:taxon-name-part taxon-name-part-type="genus" reg="Obovatispora">Obovatispora</tp:taxon-name-part> <tp:taxon-name-part taxon-name-part-type="species" reg="polygonati">polygonati</tp:taxon-name-part></tp:taxon-name></italic> (<abbrev xmlns:xlink="http://www.w3.org/1999/xlink" content-type="institution" xlink:title="Guizhou Academy of Agriculture Sciences" xlink:type="simple">GZAAS</abbrev> 25-0660) can be readily distinguished from <italic><tp:taxon-name><tp:taxon-name-part taxon-name-part-type="genus" reg="Kramasamuha">Kramasamuha</tp:taxon-name-part> <tp:taxon-name-part taxon-name-part-type="species" reg="sibika">sibika</tp:taxon-name-part></tp:taxon-name></italic> by its conidiogenous cells, which are single and bladder-like to cylindrical, whereas those of <italic><tp:taxon-name><tp:taxon-name-part taxon-name-part-type="genus" reg="Kramasamuha">K.</tp:taxon-name-part> <tp:taxon-name-part taxon-name-part-type="species" reg="sibika">sibika</tp:taxon-name-part></tp:taxon-name></italic> are mostly arranged in clusters of 2–4 and are lageniform to almost cylindrical (<xref ref-type="bibr" rid="B55">Subramanian and Vittal 1973</xref>). <italic><tp:taxon-name><tp:taxon-name-part taxon-name-part-type="genus" reg="Obovatispora">Obovatispora</tp:taxon-name-part> <tp:taxon-name-part taxon-name-part-type="species" reg="polygonati">polygonati</tp:taxon-name-part></tp:taxon-name></italic> possesses predominantly cylindrical conidiogenous cells, sometimes with tiny bladder-like conidiogenous loci, whereas those of <italic><tp:taxon-name><tp:taxon-name-part taxon-name-part-type="genus" reg="Kramasamuha">K.</tp:taxon-name-part> <tp:taxon-name-part taxon-name-part-type="species" reg="sibika">sibika</tp:taxon-name-part></tp:taxon-name></italic> are ampulliform and curved or taper nearly to a point at the apex (<xref ref-type="bibr" rid="B55">Subramanian and Vittal 1973</xref>; <xref ref-type="bibr" rid="B8">Bispo et al. 2024</xref>). Therefore, based on multigene phylogenetic evidence combined with its distinct morphological characteristics, <italic><tp:taxon-name><tp:taxon-name-part taxon-name-part-type="genus" reg="Obovatispora">O.</tp:taxon-name-part> <tp:taxon-name-part taxon-name-part-type="species" reg="polygonati">polygonati</tp:taxon-name-part></tp:taxon-name></italic> is designated as a novel species within the genus <italic><tp:taxon-name><tp:taxon-name-part taxon-name-part-type="genus" reg="Obovatispora">Obovatispora</tp:taxon-name-part></tp:taxon-name></italic>.</p></tp:treatment-sec><tp:treatment-sec><!--Section generated to contain objects referenced in tp:taxon-treatment.--><fig id="F1" position="float" orientation="portrait"><object-id xmlns:xlink="http://www.w3.org/1999/xlink" content-type="doi" xlink:type="simple">10.3897/mycokeys.132.182249.figure1</object-id><object-id xmlns:xlink="http://www.w3.org/1999/xlink" content-type="arpha" xlink:type="simple">DC3E346A-9E13-5A4D-B0A5-A7F29A4351FE</object-id><label>Figure 1.</label><caption><p>Phylogenetic analysis of <italic><tp:taxon-name><tp:taxon-name-part taxon-name-part-type="genus" reg="Obovatispora">Obovatispora</tp:taxon-name-part></tp:taxon-name></italic> was conducted using RAxML-based maximum likelihood analyses of a combined LSU, ITS, and <italic>tef</italic>1-α DNA sequence dataset. Bootstrap support values for <abbrev xmlns:xlink="http://www.w3.org/1999/xlink" xlink:title="maximum likelihood" xlink:type="simple">ML</abbrev> equal to or greater than 60% (<abbrev xmlns:xlink="http://www.w3.org/1999/xlink" xlink:title="maximum likelihood" xlink:type="simple">ML</abbrev> left) and Bayesian posterior probabilities (<abbrev xmlns:xlink="http://www.w3.org/1999/xlink" xlink:title="Bayesian inference" xlink:type="simple">BI</abbrev> right) equal to or greater than 0.95 are shown above the nodes. A hyphen (“-”) indicates a value lower than 60% for <abbrev xmlns:xlink="http://www.w3.org/1999/xlink" xlink:title="maximum likelihood" xlink:type="simple">ML</abbrev> and a posterior probability lower than 0.95 for Bayesian. The tree is rooted with <italic><tp:taxon-name><tp:taxon-name-part taxon-name-part-type="genus" reg="Gelasinospora">Gelasinospora</tp:taxon-name-part> <tp:taxon-name-part taxon-name-part-type="species" reg="tetrasperma">tetrasperma</tp:taxon-name-part></tp:taxon-name></italic> (CBS 178.33) and <italic><tp:taxon-name><tp:taxon-name-part taxon-name-part-type="genus" reg="Sordaria">Sordaria</tp:taxon-name-part> <tp:taxon-name-part taxon-name-part-type="species" reg="fimicola">fimicola</tp:taxon-name-part></tp:taxon-name></italic> (CBS 508.50). Newly generated strains are highlighted in red bold.</p></caption><graphic xmlns:xlink="http://www.w3.org/1999/xlink" xlink:href="mycokeys-132-325-g001.jpg" id="oo_1657577.jpg" position="float" orientation="portrait" xlink:type="simple"><uri content-type="original_file" xlink:type="simple">https://binary.pensoft.net/fig/1657577</uri></graphic></fig></tp:treatment-sec><ref-list><ref id="B55"><mixed-citation xmlns:xlink="http://www.w3.org/1999/xlink" xlink:type="simple">Subramanian CV, Vittal BPR (1973) Three new <tp:taxon-name><tp:taxon-name-part taxon-name-part-type="order">Hyphomycetes</tp:taxon-name-part></tp:taxon-name> from litter. Canadian Journal of Botany 51(6): 1127–1132. <ext-link xlink:href="10.1139/b73-142" ext-link-type="doi" xlink:type="simple">https://doi.org/10.1139/b73-142</ext-link></mixed-citation></ref><ref id="B8"><mixed-citation xmlns:xlink="http://www.w3.org/1999/xlink" xlink:type="simple">Bispo MGS, Cantillo-Pérez T, Gusmão LFP (2024) <tp:taxon-name><tp:taxon-name-part taxon-name-part-type="order">Hyphomycetes</tp:taxon-name-part></tp:taxon-name> occurring on <italic><tp:taxon-name><tp:taxon-name-part taxon-name-part-type="genus">Bambusa</tp:taxon-name-part> <tp:taxon-name-part taxon-name-part-type="species">vulgaris</tp:taxon-name-part></tp:taxon-name></italic> debris: new species and records from the American continent and Brazil. New Zealand Journal of Botany 62(4): 626–640. <ext-link xlink:href="10.1080/0028825X.2024.2310577" ext-link-type="doi" xlink:type="simple">https://doi.org/10.1080/0028825X.2024.2310577</ext-link></mixed-citation></ref></ref-list></tp:taxon-treatment>
